# Supplementary material for: Candle Soot as a Novel Support for Nickel Nanoparticles in the Electrocatalytic Ethanol Oxidation
Source: Nanomaterials (Basel). 2024 Jun 18;14(12):1042. doi: 10.3390/nano14121042 (PMC11206670; doi:10.3390/nano14121042)
Supplement: Supplementary file 1 [file nanomaterials-14-01042-s001.zip]

Archive with 1 entries (1 files):
- nanomaterials-3033530-supplementary.pdf
